# Supplementary material for: Impact of mutations in Toll-like receptor pathway genes on esophageal carcinogenesis
Source: PLoS Genet. 2017 May 22;13(5):e1006808. doi: 10.1371/journal.pgen.1006808 (PMC5460900; doi:10.1371/journal.pgen.1006808)
Supplement: S1 Table — *Median variant allele frequency of SNVs in regions with same copy number profile. **Average number of mutated alleles per cell (methods described by Landau et al. [50]) (XLSX) [file pgen.1006808.s001.xlsx]

## Sheet: Sheet1
Gene	Chromosome	Sample ID	Ploidy estimate	Tumor content estimate	Total copy number at site	Copy number of minor allele	Total sequencing depth at site	Position	Nucleotide change	Variant allele frequency	Median variant allele frequency*	CCF**	Protein ID	Consequence	Protein change	Number of samples with exact match in Cosmic	Number of samples with protein position match in Cosmic
TLR4	chr9	ICGC-18	1.95608	0.29	2	0	64	120474984	C>A	0.254	0.177	1.83	ENSP00000363089	missense	T193K	0	0
													ENSP00000377997	missense	T153K	0	0
		ICGC-24	2.39764	0.36	2	0	37	120476766	G>A	0.206	0.226	1.2	ENSP00000363089	missense	R787H	0	0
													ENSP00000377997	missense	R747H	0	0
		ICGC-80	3.47803	0.47	3	1	63	120475865	T>C	0.389	0.255	2.09	ENSP00000363089	missense	F487L	0	4
													ENSP00000377997	missense	F447L	0	0
		ICGC-88	2.18076	1	2	1	126	120476055	A>C	0.082	0.084	0.17	ENSP00000363089	missense	D550A	0	0
													ENSP00000377997	missense	D510A	0	0
		ICGC-90	2.83352	0.8	3	1	102	120474882	A>C	0.078	0.238	0.27	ENSP00000363089	missense	H159P	0	1
													ENSP00000377997	missense	H119P	0	0
		ICGC-103	5.17935	0.53	5	2	68	120476115	G>T	0.515	0.281	3.59	ENSP00000363089	missense	S570I	1	1
													ENSP00000377997	missense	S530I	0	0
		ICGC-141	3.95042	0.47	6	0	73	120475898	T>G	0.403	0.345	3.39	ENSP00000363089	missense	L498V	4	4
													ENSP00000377997	missense	L458V	0	1
		ICGC-145	2.0783	0.28	2	1	71	120470985	C>A	0.129	0.092	1.01	ENSP00000363089	missense	L80M	1	1
													ENSP00000377997	missense	L40M	0	1
		ICGC-156	3.00507	0.22	2	0	83	120476215	A>C	0.111	0.167	1.1	ENSP00000363089	missense	E603D	0	2
													ENSP00000377997	missense	E563D	0	1
		ICGC-169	2.78915	0.52	3	1	75	120475722	A>G	0.432	0.247	2.13	ENSP00000363089	missense	E439G	2	5
													ENSP00000377997	missense	E399G	0	2
					3	1	56	120476514	T>G	0.143	0.247	0.78	ENSP00000363089	missense	F703C	1	1
													ENSP00000377997	missense	F663C	0	0
TLR7	chrX	ICGC-59	2.02756	1	1	0	42	12903724	A>C	0.205	0.163	0.21	ENSP00000370034	missense	T33P	0	0
		ICGC-155	3.24559	0.72	2	0	43	12905005	C>A	0.791	0.727	2	ENSP00000370034	missense	L460M	1	1
		ICGC-163	5.05112	0.26	3	0	53	12905517	C>G	0.096	0.268	0.98	ENSP00000370034	missense	H630Q	0	0
TRAF6	chr11	ICGC-65	1.9664	0.44	2	1	89	36520105	G>T	0.27	0.221	1.28	ENSP00000337853	missense	L128I	0	0
													ENSP00000433623	missense	L128I	0	0
		ICGC-124	3.6598	0.34	4	1	57	36511411	G>A	0.093	0.159	0.83	ENSP00000337853	nonsense	R516*	0	0
													ENSP00000433623	nonsense	R516*	0	0
		ICGC-161	3.03313	0.67	3	1	68	36518698	C>A	0.235	0.364	0.94	ENSP00000337853	missense	C189F	0	0
													ENSP00000433623	missense	C189F	0	0
IRAK4	chr12	ICGC-49	3.60717	0.29	4	2	73	44165136	A>C	0.151	0.222	1.46	ENSP00000390651	missense	E92A	0	0
													ENSP00000446490	missense	E92A	0	0
		ICGC-73	3.55591	0.55	4	2	64	44166879	A>C	0.297	0.324	1.76	ENSP00000449317	splice variant	---	0	0
													ENSP00000449693	splice variant	---	0	0
													ENSP00000390651	splice variant	---	0	0
													ENSP00000408734	splice variant	---	0	0
													ENSP00000449553	splice variant	---	0	0
													ENSP00000449848	splice variant	---	0	0
													ENSP00000390327	splice variant	---	0	0
													ENSP00000446490	splice variant	---	0	0
MYD88	chr3	ICGC-78	2.35423	0.63	1	0	31	38180165	C>T	0.389	0.507	0.91	ENSP00000390565	missense	R5C	1	1
													ENSP00000379625	missense	R5C	1	1
													ENSP00000401399	missense	R5C	1	1
													ENSP00000389979	missense	R5C	1	1
													ENSP00000391753	missense	R4C	0	1
													ENSP00000417848	missense	R5C	1	1
		ICGC-153	3.44592	0.51	3	1	57	38180373	T>C	0.236	0.243	1.21	ENSP00000390565	missense	I74T	1	1
													ENSP00000379625	missense	I74T	1	1
													ENSP00000401399	missense	I74T	1	1
													ENSP00000389979	missense	I74T	1	1
													ENSP00000391753	missense	I73T	0	0
													ENSP00000417848	missense	I74T	1	1
TLR9	chr3	ICGC-150	2.40213	0.43	2	1	62	52257179	G>A	0.179	0.208	0.9	ENSP00000417517	missense	R539W	0	0
													ENSP00000471046	missense	R409W	0	0
													ENSP00000353874	missense	R385W	1	1
		ICGC-162	4.91866	0.27	4	2	71	52255238	C>T	0.129	0.205	1.32	ENSP00000417517	missense	E1186K	0	0
													ENSP00000471046	missense	E1056K	0	0
													ENSP00000353874	missense	E1032K	2	2
LBP	chr20	ICGC-165	3.28263	0.37	4	2	66	36993404	A>G	0.333	0.217	2.47	ENSP00000217407	missense	M307V	2	2
TLR2	chr4	ICGC-144	1.98296	0.51	2	1	73	154626337	A>T	0.27	0.255	1.07	ENSP00000260010	missense	T760S	0	0
TLR5	chr1	ICGC-149	2.839	0.47	3	1	82	223285349	T>G	0.222	0.181	1.22	ENSP00000340089	missense	N342T	1	1
													ENSP00000355846	missense	N342T	1	1
													ENSP00000440643	missense	N342T	1	1
TRAF3	chr14	ICGC-161	3.03313	0.67	4	1	116	103371801	G>A	0.202	0.284	1.03	ENSP00000376500	missense	D463N	1	1
													ENSP00000454207	missense	D463N	1	1
													ENSP00000332468	missense	D438N	0	0
													ENSP00000445998	missense	D380N	0	0
													ENSP00000328003	missense	D438N	0	0
