# Supplementary material for: Impact of mutations in Toll-like receptor pathway genes on esophageal carcinogenesis
Source: PLoS Genet. 2017 May 22;13(5):e1006808. doi: 10.1371/journal.pgen.1006808 (PMC5460900; doi:10.1371/journal.pgen.1006808)
Supplement: S3 Table — *Tumor types arising in body sites with significant microbiomes, including the oral and gastrointestinal tract, skin, urogenital tract and respiratory tract [21]. (XLSX) [file pgen.1006808.s003.xlsx]

## Sheet: Sheet1
Cancer type	Abbreviation	Primary site	Histology	Microbiota exposure*
Adrenocortical carcinoma	ACC	Adrenal	adrenal_cortical_carcinoma	Rare
Urothelial bladder carcinoma	BLCA	Urinary_tract, bladder	transitional_cell_carcinoma	Exposed
Breast ductal carcinoma	BRCA	Breast	ductal_carcinoma	Rare
Cervical cancer	CESC	Cervix	endocervical_adenocarcinoma	Exposed
Cholangiocarcinoma	CHOL	Biliary_tract	adenocarcinoma	Rare
Colorectal adenocarcinoma	COAD	Large_intestine	adenocarcinoma	Exposed
Esophageal cancer	ESCA	Esophagus	carcinoma	Exposed
Glioblastoma multiforme	GBM	Central_nervous_system	Glioblastoma_multiforme	Rare
Head and neck squamous cell carcinoma	HNSC	Upper_aerodigestive_tract	squamous_cell_carcinoma	Exposed
Clear cell kidney carcinoma	KIRC	Kidney	clear_cell_renal_cell_carcinoma	Rare
Liver hepatocellular carcinoma	LIHC	Liver	hepatocellular_carcinoma	Rare
Lung adenocarcinoma	LUAD	Lung	adenocarcinoma	Exposed
Lung squamous cell carcinoma	LUSC	Lung	squamous_cell_carcinoma	Exposed
Ovarian serous cystadenocarcinoma	OV	Ovary	serous_carcinoma	Rare
Pancreatic ductal adenocarcinoma	PAAD	Pancreas	ductal_carcinoma	Rare
Prostate adenocarcinoma	PRAD	Prostate	adenocarcinoma	Exposed
Cutaneous melanoma	SKCM	Skin	malignant_melanoma	Exposed
