# Supplementary material for: Impact of mutations in Toll-like receptor pathway genes on esophageal carcinogenesis
Source: PLoS Genet. 2017 May 22;13(5):e1006808. doi: 10.1371/journal.pgen.1006808 (PMC5460900; doi:10.1371/journal.pgen.1006808)
Supplement: S4 Table — Entries larger than 5 are highlighted in bold. (XLSX) [file pgen.1006808.s004.xlsx]

## Sheet: number_samples
	CD14	CTSK	IRAK1	IRAK4	LBP	LY96	MYD88	RIPK1	TICAM1	TIRAP	TLR1	TLR10	TLR2	TLR3	TLR4	TLR5	TLR6	TLR7	TLR8	TLR9	TOLLIP	TRAF3	TRAF6	TRAM1	Total number of samples
UCEC	3	4	4	7	5	4	3	9	6	3	10	14	15	11	9	14	11	15	17	6	1	6	8	3	320
SKCM	6	3	10	4	17	6	3	5	10	1	20	21	27	28	60	39	9	30	32	18	3	8	10	7	988
COAD	11	7	15	12	17	8	8	13	31	7	17	21	23	20	15	19	16	28	34	40	7	14	5	14	1519
STAD	3	2	4	3	5	4	3	4	9	1	6	7	5	5	26	12	2	8	12	11	5	5	6	3	579
LUAD	1	4	1	2	4	0	0	1	3	1	1	7	3	1	22	7	4	4	7	0	1	3	2	2	477
LUSC	2	1	7	0	4	0	2	0	1	0	6	1	4	2	17	4	2	4	7	2	1	4	7	3	497
HNSC	1	1	1	0	1	0	1	2	6	1	1	0	0	1	5	3	3	2	1	1	0	10	0	0	330
ESCA	1	3	3	1	4	2	2	0	4	2	6	2	8	4	24	6	0	3	3	8	3	3	5	2	869
LIHC	0	2	4	1	3	3	1	3	5	1	1	5	3	4	6	3	2	4	9	4	2	1	2	1	734
GBM	1	0	2	2	4	2	0	3	0	0	2	2	6	2	4	2	7	8	2	6	0	0	0	0	771
ACC	0	0	0	0	0	0	0	0	2	0	0	1	0	0	0	0	0	0	1	0	0	1	0	0	71
OV	0	0	3	1	2	1	1	0	0	1	2	0	1	2	4	3	4	2	4	1	0	1	2	1	521
KIRC	0	1	3	0	1	1	0	2	3	0	1	3	2	1	3	2	2	3	15	1	0	2	2	1	935
PAAD	1	1	3	0	0	0	0	3	0	0	3	2	1	5	10	1	3	4	2	9	1	1	1	0	1037
BLCA	1	1	1	0	0	1	0	1	0	0	0	0	0	1	0	0	0	1	1	0	0	0	0	0	186
BRCA	1	0	0	1	2	1	0	2	0	1	1	0	0	0	1	2	1	2	4	2	0	1	2	1	585
PRAD	0	0	2	1	2	0	0	1	0	0	1	2	2	0	0	0	0	1	0	2	0	1	1	1	601
CHOL	0	0	0	0	0	0	0	0	1	0	0	0	0	0	1	0	0	0	0	0	0	0	0	0	129
THCA	0	0	0	0	0	0	0	0	0	1	0	0	0	0	0	0	0	0	0	0	0	0	0	0	71
CESC	0	0	0	0	0	0	0	0	0	0	0	0	0	0	0	0	0	0	0	0	0	0	0	0	1
