# Supplementary material for: Impact of mutations in Toll-like receptor pathway genes on esophageal carcinogenesis
Source: PLoS Genet. 2017 May 22;13(5):e1006808. doi: 10.1371/journal.pgen.1006808 (PMC5460900; doi:10.1371/journal.pgen.1006808)
Supplement: S5 Table — For SIFT a low score (0) suggests a deleterious consequence, while a higher score (1) indicates the mutation is well tolerated. For PolyPhen a low score (0) indicates a benign mutation, while a high score (1) indicates a damaging mutation. (XLSX) [file pgen.1006808.s005.xlsx]

## Sheet: Sheet1
Mutation	Protein domain	SIFT (Score)	PolyPhen (Score)	Alignment	Visual inspection of structure	Existing variants
L80M	Extracellular	Deleterious (0)	Probably Damaging (1)	Conserved	Likely benign: similar amino acid substituted	-
T193K	Extracellular	Tolerated (0.84)	Benign (0)	Not conserved	Potentially significant: change in charged properties at the surface	-
E439G	Extracellular	Tolerated (0.26)	Benign (0.114)	Semi-conserved	Highly significant: affects bonding in the binding site of LPS and MD2. At dimerization interface.	COSM1267917
						esophageal adenocarcinoma
						COSM3903592 (E439A) gastric adenocarcinoma
						COSM3903593 (E439V) gastric adenocarcinoma
F487L	Extracellular	Tolerated (0.36)	Benign (0.003)	Not conserved	Likely benign: similar amino acid substituted	COSM1267921 (F487V) esophageal adenocarcinoma, esophageal squamous carcinoma, gastric adenocarcinoma
L498V	Extracellular	Deleterious (0)	Probably Damaging (0.999)	Conserved	Potentially significant: structural change	COSM3903596
						gastric adenocarcinoma
S570I	Extracellular	Deleterious (0.03)	Possibly Damaging (0.529)	Conserved	Potentially significant: structural change, may lose H-bond	-
E603D	Extracellular	Tolerated (0.34)	Benign (0)	Not conserved	Likely benign: similar amino acid substituted; may lose H-bond with arginine but this flexible residue can adapt its rotamer	-
F703C	TIR	Deleterious (0)	Probably Damaging (1)	Conserved	Potentially significant: chemically reactive cysteine residue	-
R787H	TIR	Deleterious (0)	Probably Damaging (0.994)	Conserved	Potentially significant: loss of flexible arginine residue may alter H-bonding	Rs200905500 dbSNP
