# Supplementary material for: Impact of mutations in Toll-like receptor pathway genes on esophageal carcinogenesis
Source: PLoS Genet. 2017 May 22;13(5):e1006808. doi: 10.1371/journal.pgen.1006808 (PMC5460900; doi:10.1371/journal.pgen.1006808)
Supplement: S6 Table — (XLSX) [file pgen.1006808.s006.xlsx]

## Sheet: Sheet1
Sample ID	TRL4 mutations status			Relative expression of NLRP6
ICGC-145	Chr9:120470985	Missense	C > A (L80M)	3.745
ICGC-90	Chr9:120474882	Missense	A > C (H159P)	0.018
ICGC-80	Chr9:120475865	Missense	T > C (F487L)	0.006
ICGC-88	Chr9:120476055	Missense	A > C (D550A)	0.666
ICGC-24	Chr9:120476766	Missense	G > A (R787H)	6.815
Mean of 11 wild-type EAC tumors				0.8676
