# Supplementary material for: Impact of mutations in Toll-like receptor pathway genes on esophageal carcinogenesis
Source: PLoS Genet. 2017 May 22;13(5):e1006808. doi: 10.1371/journal.pgen.1006808 (PMC5460900; doi:10.1371/journal.pgen.1006808)
Supplement: S7 Table — (XLSX) [file pgen.1006808.s007.xlsx]

## Sheet: Sheet1
Mutation	Nucleotide change	Primers to amplify TLR4 mutations
L80M	9:120470985 C>A	Forward: 5’TTCTCAACCAAGAACCTGGAC
		Reverse: 5’CAGGACAATGAACACCTCACC
T193K	9:120474984 C>A	Forward: 5’GTGGCTCACAATCTTATCCAATC
		Reverse: 5’AAGTTCATAGGGTTCAGGGACAG
E439G	9:120475722 A>G	Forward: 5’TTGGGACAACCAGCCTAAAG
		Reverse: 5’ATGCCATTGAAAGCAACTCTG
F487L	9:120475865 T>C	Forward: 5’GTTGCTTTCAATGGCATCTTC
		Reverse: 5’GACTGGAGAGTGAGTTAAATGCTG
L498V	9:120475898 T>G	Forward: 5’GTTGCTTTCAATGGCATCTTC
		Reverse: 5’GACTGGAGAGTGAGTTAAATGCTG
S570I	9:120476115 G>T	Forward: 5’GTCTGAACTCCCTCCAGGTTC
		Reverse: 5’AAGGTGTTGCACATTCCATTC
E603D	9:120476215 A>C	Forward: 5’CAGAATGACTTTGCTTGTACTTGTG
		Reverse: 5’GCCCTGCTTATCTGAAGGTGT
F703C	9:120476514 T>G	Forward: 5’TACTCAAGCCAGGATGAGGAC
		Reverse: 5’TGGGACACCACAACAATCAC
R787H	9:120476766 G>A	Forward: 5’GCAGTTTCTGAGCAGTCGTG
		Reverse: 5’TGTACCCACTGTTCCTTCTGG
H159P	9: 120474882 A>C	Forward: 5’CAGAGTTTAGCCCTGGGAGC
		Reverse: 5’AGGTCCAAGTGCTCTAGATTGG
D550A	9: 120476055 A>C	Forward: 5’TCACTCTCCAGTCTTCAGGTAC
		Reverse: 5’CTCTGGTCCTTGATCCATTGC
		Primers for site-directed mutagenesis
L80M	9:120470985 C>A	Forward: 5' CTTCTTCAGTTTCCCAGAAATGCAGGTGCTGGATTTATC
		Reverse: 5' GATAAATCCAGCACCTGCATTTCTGGGAAACTGAAGAAG
T193K	9:120474984 C>A	Forward: 5' GATTCAAAGTATTTATTGCAAAGACTTGCGGGTTCTACATC
		Reverse: 5' GATGTAGAACCCGCAAGTCTTTGCAATAAATACTTTGAATC
E439G	9:120475722 A>G	Forward: 5' CCAATTTGAAACAAATGAGTGGGTTTTCAGTATTCCTATCAC
		Reverse: 5' GTGATAGGAATACTGAAAACCCACTCATTTGTTTCAAATTGG
F487L	9:120475865 T>C	Forward: 5' CAATTCTTTCCAGGAAAACCTCCTTCCAGATATCTTCAC
		Reverse: 5' GTGAAGATATCTGGAAGGAGGTTTTCCTGGAAAGAATTG
L498V	9:120475898 T>G	Forward: 5' CAGAGCTGAGAAACGTGACCTTCCTGGACC
		Reverse: 5' GGTCCAGGAAGGTCACGTTTCTCAGCTCTG
S570I	9:120476115 G>T	Forward: 5' GAACTACAGCATTTTCCAAGTATTCTAGCTTTCTTAAATCTTACTC
		Reverse: 5' GAGTAAGATTTAAGAAAGCTAGAATACTTGGAAAATGCTGTAGTTC
E603D	9:120476215 A>C	Forward: 5' GGCAGCTCTTGGTGGACGTTGAACGAATGGAATG
		Reverse: 5' CATTCCATTCGTTCAACGTCCACCAAGAGCTGCC
F703C	9:120476514 T>G	Forward: 5' GAAGAAGGGGTGCCTCCATGTCAGCTCTGCCTTCACTAC
		Reverse: 5' GTAGTGAAGGCAGAGCTGACATGGAGGCACCCCTTCTTC
R787H	9:120476766 G>A	Forward: 5' CAGGTGGAGCTGTACCACCTTCTCAGCAGGAAC
		Reverse: 5' GTTCCTGCTGAGAAGGTGGTACAGCTCCACCTG
