# Supplementary material for: Impact of mutations in Toll-like receptor pathway genes on esophageal carcinogenesis
Source: PLoS Genet. 2017 May 22;13(5):e1006808. doi: 10.1371/journal.pgen.1006808 (PMC5460900; doi:10.1371/journal.pgen.1006808)
Supplement: S10 Table — (XLSX) [file pgen.1006808.s010.xlsx]

## Sheet: Sheet1
	Amount of plasmid per well (ng)
pCMV-TLR4-FLAG	200
pcDNA3-CD14	100
pEFIRES-MD2	20
pcDNA3 (empty vector)	180
Total plasmid DNA	500
